# Supplementary material for: Surface Plasmon Resonance Analysis for Evaluating ASO Targeting Structured RNA
Source: Methods Protoc. 2026 Mar 15;9(2):48. doi: 10.3390/mps9020048 (PMC13010618; doi:10.3390/mps9020048)
Supplement: Supplementary file 1 [file mps-09-00048-s001.zip]

Archive with 1 entries (1 files):
- mps-4146850-supplementary.pdf
